# Supplementary material for: Tunable Electronic Bandgaps and Optical and Magnetic Properties in Antiferromagnetic MPS3/GaN (M = Mn, Fe, and Ni) Heterobilayers
Source: Nanomaterials (Basel). 2025 May 30;15(11):832. doi: 10.3390/nano15110832 (PMC12156959; doi:10.3390/nano15110832)
Supplement: Supplementary file 1 [file nanomaterials-15-00832-s001.zip]

Archive with 1 entries (1 files):
- nanomaterials-3629320-supplementary.pdf
